# Supplementary material for: A unified global costing framework catalyzes strategic investment in rice breeding
Source: Front Plant Sci. 2026 Jan 16;16:1681605. doi: 10.3389/fpls.2025.1681605 (PMC12855492; doi:10.3389/fpls.2025.1681605)
Supplement: Supplementary file 1 [file Table1.xlsx]

## Sheet: Table S1-UGCF-Module 1
Table S1. UGCF-Rice Module 1: Germplasm development phase.
Crop: Rice
Institute:
Market Segment:
Breeding Program:
Breeding Pipeline:
Stage	Year & Season	Planting Methods	Number (Parents/ Pops/ Entries)	Population Description	Population Size	Plot Length (m)	Plot Width (m)	Plot Size (sqM)	Spacing (Cms)- Row to Row	Spacing (Cms)-Plant to Plant	Row Length	No. of Plants per Row	Number of Rows per plot	Total no. of rows (Calculated)	Total Area Required (Calculated)	Selection Criteria	Selection intensity (%)	No. of lines advanced to next generation	Harvesting method	Remarks
Parents & Crosses
F1
F2
F3
F4
F5
F6

## Sheet: Table S2-UGCF-Module 2
Table S2. UGCF-Rice Module 2: Testing and trailing phase.
Crop: Rice
Institute:
Market Segment:
Breeding Program:
Breeding Pipeline:
Trialing Stage(s)	No. of Test Entries	No. of Checks	No. of Individual Trials	No. of Entries per trial (B+C)	Experimental Design	No. of Replications	No. of Locations	Total Number of Plots	Plot Length (m)	Plot Width (m)	Plot Size (sqM)	Rows per Plot	Spacing (Cms)- Row to Row	Spacing (Cms)-Plant to Plant	No. of Plants per Row	Measure of Trial Data Quality (SED/ CD/CV/ ANOVA/ Heritability)	Selection Intensity (%)	Combined Analysis (Yes/ No)	Screening for Biotic traits	Screening for Abiotic traits	Screening for Quality & Nutritional Traits	Remarks
Stage-1 Trial
Stage-2 Trial
Stage-3 Trial
Stage-4 Trial
Stage-5 Trial
Stage-6 Trial

## Sheet: Table S3-UGCF-Module 3
Table S3. UGCF-Rice Module 3: Breeding operations and activities across the pipeline stages
Crop: Rice
Institute:
Market Segment:
Breeding Program:
Breeding Pipeline:
Pre-sowing operations: Germplasm Development and Testing & Trialing- Common activities
Activity	Sub-Activity	Cost type (Input/Labour)	Unit Cost (Currency)	Comments	Cost Per Acre/Hectare	No. of Times (Frequency of the activity)
Land Preparation (LP)	XA1- LP- Ploughing 1 -Pre-season
Cost of Land Preparation- LP- Ploughing 1 -Pre-season- per m2
XA1 Cost of fuel for pre-season ploughing per m2
XA1-Labour cost of LP- Ploughing 1 -Pre-season- per m2
Land Preparation (LP)	XA2- LP- Ploughing 2 -Nursery
XA2-Labour cost of LP- Ploughing 2 -Nursery per m2
Land Preparation (LP)	XA3- LP- Ploughing 3 -Transplanting
XA3-Labour cost of LP- Ploughing 3 -Transplanting per m2
Land Preparation (LP)	XA4- LP- Field Cleaning (Manual)
XA4 Labour cost of LP- Field Cleaning (Manual) per m2
Land Preparation (LP)	XA5- LP- Rotavator + Land leveling
XA5 Labour cost of LP- Rotavator + Land leveling per m2
Land Preparation (LP)	XA6- LP- Bunding
XA6 Labour cost of LP- Bunding per m2
Land Preparation (LP)	XA7- LP- Canal Cleaning
XA7 Labour cost of LP- Canal Cleaning per m2
Seed Preparation (SP)	XB1- SP- Seed Sorting
XB1 Cost of Paper Envelop per unit
XB1 Labour cost of SP- Seed Sorting per m2
Seed Preparation (SP)	XB2- SP- Seed Packet labeling
XB2 Cost of Seed Packet Label - SP- Seed Packet labeling per unit
XB2 Labour cost of SP- Seed Packet labeling per m2
Seed Preparation (SP)	XB3- SP- Seed Treatment
XB3 Cost of Fungicide- SP- Seed Treatment per unit
XB3 Labour cost of SP- Seed Treatment per m2
Seed Preparation (SP)	XB4- SP- Seed Transportation
XB4 Cost of Courier packaging & dispatch for MLTs per location
XB4 Labour cost of SP- Seed Transportation per m2
Nursery/Seedlings
Activity	Sub-Activity	Cost type (Input/Labour)	Unit Cost (Currency)	Comments	Cost Per Acre/Hectare	No. of Times
Nursery/ Seedlings - (GD + T&T)
XC1 Labour cost of Nursery - Bed Preparation per m2
Nursery / Seedlings - (GD + T&T)
XC2 Labour cost of Nursery - Rows Preparation per m2
Nursery/ Seedlings - (GD + T&T)	XC3- Nursery - Sowing
XC3 Labour cost of Nursery - Sowing per m2
Nursery/ Seedlings - (GD + T&T)	XC4- Nursery - Labeling
Cost of Nursery/ Seedlings- Nursery labelling
XC4 Cost of bamboo stick -Nursery labelling per unit
XC4 Cost of Field Label - Nursery labelling per unit
XC4 Labour cost of Nursery labelling per m2
Transplanting
Activity	Sub-Activity	Cost type (Input/Labour)	Unit Cost (Currency)	Comments	Cost Per Acre/Hectare	No. of Times
Transplanting	XD1- Transplanting - Layout
XD1 Labour cost of Transplanting- Layout per m2
Transplanting	XD2- Transplanting - Nursery Uprooting
XD2 Labour cost of Transplanting-Nursery Uprooting per m2
Transplanting	XD3- Transplanting - Nursery Transport
XD3 Labour cost of Transplanting- Nursery transport per m2
Transplanting	XD4- Transplanting - Nursery Distribution
XD4 Labour cost of Transplanting- Nursery distribution per m2
Transplanting	XD5- Transplanting - Transplanting
XD5 Labour cost of Transplanting (Normal 20 cm X 20 cm) per m2
Transplanting	XD6- Transplanting - Gap Filling
XD6 Labour cost of Transplanting-Gap filling per m2
Agricultural Inputs & Management
Activity	Sub-Activity	Cost type (Input/Labour)	Unit Cost (Currency)	Comments	Cost Per Acre/Hectare	No. of Times
Agricultural Inputs & Management (AIM)	XE1- AIM- Irrigation
Cost of AIM- Irrigation per m2
XE1 Cost of Electricity - AIM- Irrigation per m2
XE1 Labour cost of AIM- Irrigation per m2
Agricultural Inputs & Management (AIM)	XE2- AIM- Fertilizer application
Cost of AIM- Fertilizer application per m2
XE2 Cost of Fertilizer - DAP- AIM- Fertilizer application per m2
XE2 Cost of Fertilizer - Potassium- AIM- Fertilizer application per m2
XE2 Cost of Fertilizer - Urea- AIM- Fertilizer application per m2
XE2 Labour cost of AIM- Fertilizer application per m2
Agricultural Inputs & Management (AIM)	XE3- AIM- Herbicide (pre-emergence)
Cost of AIM- Herbicide (pre-emergence) per m2
XE3 Cost of Herbicide-2,4-D- AIM- Herbicide (pre-emergence) per m2
XE3 Cost of Herbicide-Glyphosate- AIM- Herbicide (pre-emergence) per m2
XE3 Labour cost of AIM- Herbicide (pre-emergence) per m2
Agricultural Inputs & Management (AIM)	XE4- AIM- Herbicide (post-emergence)
Cost of AIM- Post-emergence herbicide application per m2
XE4 Cost of Nomoni Gold- AIM- Herbicide (post-emergence) per m2
XE4 Labour cost of AIM- Post-emergence herbicide application per m2
Agricultural Inputs & Management (AIM)	XE5- AIM- Manual Bund cleaning
XE5 Labour cost of AIM- Manual Bund cleaning per m2
Agricultural Inputs & Management (AIM)	XE6- AIM- Rodenticides
Cost of AIM- Rodenticides application per m2
XE6 Cost of Rodenticide- AIM- Rodenticides per m2
XE6 Labour cost of AIM- Rodenticides application per m2
Agricultural Inputs & Management (AIM)	XE7- AIM- Insecticide
Cost of AIM- Insecticide per m2
XE7 Cost of Insecticide- AIM- Insecticide per m2
XE7 Labour cost of AIM- Insecticide per m2
Agricultural Inputs & Management (AIM)	XE8- AIM- Fungicide
Cost of AIM- Fungicide per m2
XE8 Cost of Fungicide- AIM- Fungicide per m2
XE8 Labour cost of AIM- Fungicide per m2
Agricultural Inputs & Management (AIM)	XE9- AIM- Manual weeding
XE9 Labour cost of AIM- Manual weeding per m2
Agricultural Inputs & Management (AIM)	XE10- AIM- Bird scarer
XE10 Labour cost of AIM- Bird scarer per m2
Agricultural Inputs & Management (AIM)	XE11- AIM- Transportation
XE11 Cost of fuel - AIM- Transportation per trip
XE11 Labour Cost - AIM- Transportation per trip
Stationary & miscellaneous Items	XF1- Stationary & miscellaneous item		XF1 Stationary & miscellaneous Items
XF1 Cost of Field Book per unit
XF1 Cost of Marker pen per unit
XF1 Cost of Pencil per unit
XF1 Cost of Ballpen per unit
XF1 Cost of Sharpener per unit
XF1 Cost of Ruler per unit
XF1 Cost of meter scale per unit
XF1 Cost of Eraser per unit
XF1 Cost of Stapler pin per unit
XF1 Cost of Stapler per unit
XF1 Cost of Measuring tape per unit
XF1 Cost of Cap per unit
XF1 Cost of Laser printer toner per unit
XF1 Cost of A4 sized Paper per unit
XF1 Cost of Graph paper per unit
XF1 Cost of Rubber band per unit
XF1 Cost of Calculator per unit
XF1 Cost of Torch light per unit
XF1 Cost of Measuring cylinders (1000ml)- AIM- Fertilizer application per unit
XF1 Cost of First-aid kit- AIM- Herbicide (pre-emergence) per unit
Total Cost of all Stationary & Miscellaneous Items per m2
XF1 Cost of Stationary & Miscellaneous Items per m2
Germplasm Development- operations & activities
Parents & Crossing
Activity	Sub-Activity	Cost type (Input/Labour)	Unit Cost (Currency)	Comments	Cost Per Acre/Hectare	No. of Times
YA1 Crossing- Parents & Hybridization	YA1- Crossing- Hybridization
Cost of Crossing- Hybridization
YA1 Cost of U-pin- Crossing- Hybridization per unit
YA1 Cost of Electric Bulbs- Crossing- Hybridization per unit
YA1 Cost of Butter Paper bags- Crossing- Hybridization per unit
YA1 Cost of Bucket (5 lt)- P- Sowing per trial
YA1 Labour cost of Parent- Seed sowing & labeling in buckets
YA1 Labour cost of Crossing- Hybridization per cross
YA2 P&C- Harvesting	YA2-P&C- Harvesting
YA2 Cost of Harvesting bag (2kg)- P&C- Harvesting per unit
YA2 Cost of Field Labels- P&C- Harvesting per unit
YA2 Cost of Paper envelops- P&C-Harvesting per unit
YA2 Labour cost of P&C- Harvesting per m2
YA3 P&C- Seed processing	YA3-P&C- Seed processing
Cost of P&C- Seed processing per m2
YA3 Cost of Seed Packet Labels-P&C- Seed processing per unit
YA3 Labour cost of P&C- Seed processing per m2
F1s
F1s- Nursery/ Seedlings	YB1- F1s- Sowing
Cost of F1s- Sowing in buckets per m2
YB1 Cost of Bucket (5 lt)- F1s- Sowing per unit
YB1 Cost of disposable petri plate- F1s- Sowing per unit
YB1 Labour cost of F1s- Sowing in buckets
F1s- Nursery/ Seedlings	YB2- F1s- Labeling
Cost of F1s- Nursery/ Seedlings- F1s- Labeling per m2
YB2 Cost of Bamboo stick -F1s- Labeling per unit
YB2 Cost of Field Label - F1s- Labeling per unit
YB2 Labour cost of F1s- Labeling per m2
F1s- Nursery/ Seedlings	YB3- F1s- Harvesting
YB3 Cost of F1s paper envelops- F1s-Harvesting per unit
YB3 Labour cost of F1- Harvesting per m2
F1s- Nursery/ Seedlings	YB4- F1 derived F2 Seed Threshing & processing
YB4 Cost of Seed Packet Label-F1s- Seed processing per unit
YB4 Cost of Paper envelop-F1s-Seed processing per unit
YB4 Labour cost of F1 derived F2 Seed processing per m2
F2
F2- Observations at Flowering	YC1- F2- Observations at Flowering
YC1 Labour cost of F2- Observations at Flowering per m2
F2- Observations at Pre-harvest	YC2- F2- Observations at Pre-harvest
YC2 Labour cost for F2- Observations at Pre-harvest per m2
F2- Harvesting	YC3- F2- Harvesting
YC3 Cost of Harvesting bag (2kg)- F2- Harvesting & Seed processing per unit
YC3 Labour cost of F2- Harvesting per m2
F2- Seed processing	YC4- F2- Seed processing
YC4 Cost of Gunny bag- F2-Seed processing per unit
YC4 Labour cost of F2- Seed processing per m2
F3
F3- Observations at Flowering	YD1- F3- Observations at Flowering
YD1 Labour cost of F3- Observations at Flowering per m2
F3- Observations at Pre-harvest	YD2- F3- Observations at Pre-harvest
YD2 Labour cost of F3- Observations at Pre-harvest per m2
F3- Harvesting	YD3- F3- Harvesting
YD3 Cost of Harvesting bag (2kg)- F3- Harvesting & Seed processing per unit
YD3 Labour cost of F3- Harvesting per m2
F3- Seed processing	YD4- F3- Seed processing
YD4 Cost of Gunny bag- F3-Seed processing per unit
YD4 Labour cost of F3- Seed processing per m2
F4
F4- Observations at Flowering	YE1- F4- Observations at Flowering
YE1 Labour cost of F4- Observations at Flowering per m2
F4- Observations at Pre-harvest	YE2- F4- Observations at Pre-harvest
YE2 Labour cost of F4 -Observations at Pre-harvest per m2
F4- Harvesting	YE3- F4- Harvesting
YE3 Cost of Harvesting bag (2kg)- F4- Harvesting & Seed processing per unit
YE3 Labour cost of F4- Harvesting per m2
F4- Seed processing	YE4- F4- Seed processing
YE4 Cost of Gunny bag- F4-Seed processing per unit
YE4 Labour cost of F4- Seed processing per m2
F5
F5- Observations at Flowering	YF1- F5- Observations at Flowering
YF1 Labour cost of F5- Observations at Flowering per m2
F5- Observations at Pre-harvest	YF2- F5- Observations at Pre-harvest
YF2 Labour cost of F5- Observations at Pre-harvest per m2
F5- Harvesting	YF3- F5- Harvesting
YF3 Cost of Harvesting bag (2kg)- F5- Harvesting & Seed processing per unit
YF3 Labour cost of F5- Harvesting per m2
F5- Seed processing	YF4- F5- Seed processing
YF4 Cost of Gunny bag- F5-Seed processing per unit
YF4 Labour cost of F5- Seed processing per m2
F6
F6- Observations at Flowering	YG1- F6- Observations at Flowering
YG1 Labour cost of F6- Observations at Flowering per m2
F6- Observations at Pre-harvest	YG2- F6- Observations at Pre-harvest
YG2 Labour cost of F6- Observations at Pre-harvest per m2
F6- Harvesting	YG3- F6- Harvesting
YG3 Cost of Harvesting bag (2kg)- F6- Harvesting & Seed processing per unit
YG3 Labour cost of F6- Harvesting per m2
F6- Seed processing	YG4- F6- Seed processing
YG4 Cost of Gunny bag- F6-Seed processing per unit
YG4 Labour cost of F6- Seed processing per m2
F6- Post-harvest Observations	YG5- Post-harvest Observations
Cost of F6- Post-harvest Observations per m2
YG5 Cost of Field Label- F6- Post-harvest Observations per unit
YG5 Cost of Paper envelop- F6- Post-harvest Observations per unit
YG5 Labour cost of F6- Post-harvest Observations per m2
Testing & Trialing - operations & activities
Stage 1 trial
Stage 1 trial- Observations at Flowering	ZA1- Stage 1 trial- Observations at Flowering
ZA1 Labour cost of Stage 1 trial- Observations at Flowering per m2
Stage 1 trial- Observations at Pre-harvest	ZA2- Stage 1 trial- Observations at Pre-harvest
ZA2 Labour cost of Stage 1 trial- Observations at Pre-harvest per m2
Stage 1 trial- Harvesting	ZA3- Stage 1 trial- Harvesting
ZA3 Labour cost of Stage 1 trial- Harvesting per m2
Stage 1 trial- Seed processing	ZA4- Stage 1 trial- Seed processing
ZA4 Cost of Cloth bag- Stage 1 trial-Harvesting & Seed processing per unit
ZA4 Cost of Gunny bag- Stage 1 trial-Seed processing per unit
ZA4 Labour cost of Stage 1 trial- Seed processing per m2
Stage 1 trial- Post-harvest Observations	ZA5- Stage 1 trial- Post-harvest Observations
ZA5 Cost of Seed Packet Label- Stage 1 trial- Post-harvest Observations per unit
ZA5 Cost of Paper envelop- Stage 1 trial- Post-harvest Observations per unit
ZA5 Labour cost of Stage 1 trial- Post-harvest Observations per m2
Stage 2 trial
Stage 2 trial- Observations at Flowering	ZB1- Stage 2 trial- Observations at Flowering
ZB1 Labour cost of Stage 2 trial Observations at Flowering per m2
Stage 2 trial- Observations at Pre-harvest	ZB2- Stage 2 trial- Observations at Pre-harvest
ZB2 Labour cost of Stage 2 trial- Observations at Pre-harvest per m2
Stage 2 trial- Harvesting	ZB3- Stage 2 trial- Harvesting
ZB3 Labour cost of Stage 2 trial- Harvesting per m2
Stage 2 trial- Seed processing	ZB4- Stage 2 trial- Seed processing
ZB4 Cost of Cloth bag- Stage 2 trial-Harvesting & Seed processing per unit
ZB4 Cost of Gunny bag- Stage 2 trial-Seed processing per unit
ZB4 Labour cost of Stage 2 trial- Seed processing per m2
Stage 2 trial- Post-harvest Observations	ZB5- Stage 2 trial- Post-harvest Observations
ZB5 Cost of Seed Packet Label- Stage 2 trial- Post-harvest Observations per unit
ZB5 Cost of Paper envelop- Stage 2 trial- Post-harvest Observations per unit
ZB5 Labour cost of Stage 2 trial- Post-harvest Observations per m2
Stage 3 trial
Stage 3 trial- Cost of Fuel for monitoring trial- Site visit per trip
Stage 3 trial- Cost of Fuel for monitoring trial- Site visit per trip
Stage 3 trial- Cost of Fuel for monitoring trial- Site visit per trip
Stage 3 trial- Cost of Land lease-Site per m2
Stage 3 trial- Cost of Land lease-Site per m2
Stage 3 trial- Cost of Land lease-Site per m2
1 Breeder per diem per day-outstation
1 Field technician per diem per day-outstation
1 Driver per diem per day-outstation
Stage 3 trial - Observations at Flowering	ZC1- Stage 3 trial- Observations at Flowering
ZC1 Labour cost of Stage 3 trial -Observations at Flowering per m2
Stage 3 trial - Observations at Pre-harvest	ZC2- Stage 3 trial- Observations at Pre-harvest
ZC2 Labour cost at Harvesting- Stage 3 trial - Observations at Pre-harvest per m2
Stage 3 trial - Harvesting	ZC3- Stage 3 trial - Harvesting
ZC3 Labour cost of Stage 3 trial-Harvesting per m2
Stage 3 trial - Seed processing	ZC4- Stage 3 trial - Seed processing
ZC4 Cost of Cloth bag- Stage 3 trial-Harvesting & Seed processing per unit
ZC4 Cost of Gunny bag- Stage 3 trial- Seed processing per unit
ZC4 Labour cost of Stage 3 trial- Seed processing per m2
Stage 3 trial - Post-harvest Observations	ZC5- Stage 3 trial - Post-harvest Observations
ZC5 Cost of Seed Packet label- Stage 3 trial- Post-harvest Observations per unit
ZC5 Cost of Paper envelop- Stage 3 trial- Post-harvest Observations per unit
ZC5 Labour cost of Stage 3 trial - Post-harvest Observations per m2
Stage 4 trial
Stage 4 trial- Cost of Fuel for monitoring trial- Site visit per trip
Stage 4 trial- Cost of Fuel for monitoring trial- Site visit per trip
Stage 4 trial- Cost of Fuel for monitoring trial- Site visit per trip
Stage 4 trial- Cost of Land lease-Site per m2
Stage 4 trial- Cost of Land lease-Site per m2
Stage 4 trial- Cost of Land lease-Site per m2
1 Breeder per diem per day-outstation
1 Field technician per diem per day-outstation
1 Driver per diem per day-outstation
ZD1 Labour cost of Stage 4 trial- Observations at Flowering per m2
Stage 4 trial- Observations at Pre-harvest	ZD2- Stage 4 trial- Observations at Pre-harvest
ZD2 Labour cost of Stage 4 trial- Observations at Pre-harvest per m2
Stage 4 trial- Harvesting
ZD3 Labour cost of Stage 4 trial- Harvesting per m2
Stage 4 trial- Seed processing	ZD4- Stage 4 trial- Seed processing
ZD4 Cost of Cloth bag- Stage 4 trial-Harvesting & Seed processing per unit
ZD4 Cost of Gunny bag- Stage 4 trial-Seed processing per unit
ZD4 Labour cost of Stage 4 trial- Seed processing per m2
Stage 4 trial- Post-harvest Observations	ZD5- Stage 4 trial- Post-harvest Observations
ZD5 Cost of Seed Packet label- Stage 4 trial- Post-harvest Observations per unit
ZD5 Cost of Paper envelop- Stage 4 trial- Post-harvest Observations per unit
ZD5 Labour cost of Stage 4 trial- Post-harvest Observations per m2
Stage 5 trial
Stage 5 trial- Cost of Fuel for monitoring trial- Site visit per trip
Stage 5 trial- Cost of Fuel for monitoring trial- Site visit per trip
Stage 5 trial- Cost of Fuel for monitoring trial- Site visit per trip
Stage 5 trial- Cost of Land lease-Site per m2
Stage 5 trial- Cost of Land lease-Site per m2
Stage 5 trial- Cost of Land lease-Site per m2
1 Breeder per diem per day-outstation
1 Field technician per diem per day-outstation
1 Driver per diem per day-outstation
ZE1 Labour cost of Stage 5 trial- Observations at Flowering per m2
Stage 5 trial- Observations at Pre-harvest	ZE2- Stage 5 trial- Observations at Pre-harvest
ZE2 Labour cost of Stage 5 trial- Observations at Pre-harvest per m2
Stage 5 trial- Harvesting	ZE3- Stage 5 trial- Harvesting
ZE3 Cost of Gunny bag- Stage 5 trial- Harvesting per unit
ZE3 Labour cost of Stage 5 trial -Harvesting per m2
Stage 5 trial- Seed processing	ZE4- Stage 5 trial- Seed processing
ZE4 Cost of Cloth bag- Stage 5 trial-Harvesting & Seed processing per unit
ZE4 Cost of Gunny bag- Stage 5 trial Seed processing per unit
ZE4 Labour cost of Stage 5 trial- Seed processing per m2
Stage 5 trial- Post-harvest Observations	ZE5- Stage 5 trial- Post-harvest Observations
ZE5 Cost of Seed Packet label- Stage 5 trial- Post-harvest Observations per unit
ZE5 Cost of Paper envelop- Stage 5 trial- Post-harvest Observations per unit
ZE5 Labour cost of Stage 5 trial- Post-harvest Observations per m2
On-Farm Trial
Cost of On-Farm Trial Test per variety

## Sheet: Table S4-UGCF-Module 4
Table S4. UGCF-Rice Module 4: Capital investments and input costs across the breeding pipelines.
Crop: Rice
Institute:
Market Segment:
Breeding Program:
Breeding Pipeline:
Labour
S. No.	Cost type	Labours used in the program	per day/ hr/ month	Rate (Currency)	Daily labour/Permenant staff	Remarks
1	Labour cost	Pump Operator	per day
2	Labour cost	Driver	per day
3	Labour cost	Field Technician	per day
4	Labour cost	Casual	per day
abc	abc	abc	abc
Input
S. No.	Cost type	List of items used in the program	Unit Item Cost (Currency)	No. of items required [for 1 acre (4000 m2) or 1 hectare (10000 m2)]	Remarks
1	Input cost	Diesel
2	Input cost	Petrol
3	Input cost	Paper envelop/ Seed Packets
4	Input cost	Fertilizer
5	Input cost	Herbicide (pre-emergence)
6	Input cost	Herbicide (post-emergence)
7	Input cost	Rodenticide
8	Input cost	Insecticide
9	Input cost	Fungicide
10	Input cost	First-aid kit
11	Input cost	Threads
12	Input cost	Earthen Pots
13	Input cost	U-pins
14	Input cost	Electric bulbs
15	Input cost	Butter Paper bag
16	Input cost	Sanitizer
17	Input cost	Field Books
18	Input cost	Bucket (5 lt)
19	Input cost	Bucket (20 lt)
20	Input cost	Harvesting bags (2 kg)
21	Input cost	Harvesting (5 kg) bags
22	Input cost	Marker Pen
23	Input cost	Ball pen
24	Input cost	Plastic tray
25	Input cost	Sharpener
26	Input cost	Ruler
27	Input cost	Eraser
abc	abc	abc
Fixed Items
S. No.	Cost type	List of items used in the program	Unit Item Cost (Currency)	No. of items	No. of Breeding stages/ components sharing the item	No. of Breeding Programs/ Product profiles sharing the item	Shelf life of the item	Remarks
1	Fixed Cost	Cold room
2	Fixed Cost	Desktop
3	Fixed Cost	Drying Mat/Tarpoline
4	Fixed Cost	Forcep
5	Fixed Cost	Gumboots
6	Fixed Cost	Hoe
7	Fixed Cost	Machette
8	Fixed Cost	MB plough
9	Fixed Cost	Measuring tape
10	Fixed Cost	Moisture meter
11	Fixed Cost	Motorbike
12	Fixed Cost	Plastic bucket 20 lt
13	Fixed Cost	Plastic stool
14	Fixed Cost	Printer
15	Fixed Cost	Raincoats
16	Fixed Cost	Rope
17	Fixed Cost	Rotavator
18	Fixed Cost	Scissor
19	Fixed Cost	Sewing machine
20	Fixed Cost	Slasher
21	Fixed Cost	Spade
22	Fixed Cost	Stapler
23	Fixed Cost	Tablet
24	Fixed Cost	Weighing balance
25	Fixed Cost	Winnowing Fan
26	Fixed Cost	15 lt knacksack sprayer
27	Fixed Cost	buckets 20 lt
28	Fixed Cost	Crossing chamber
29	Fixed Cost	Digital camera
30	Fixed Cost	Gumboots
31	Fixed Cost	Motorbike
32	Fixed Cost	Pick-up truck
33	Fixed Cost	Seed box
34	Fixed Cost	Sickle
35	Fixed Cost	Spade
36	Fixed Cost	Tractor
abc	abc	abc

## Sheet: Table S5-IGKV-GD
Table S5. IGKV, India Rice Breeding Program: Germplasm Development (GD) using UGCF-Rice Module 1
Crop: Rice
Institute: IGKV, Raipur, India
Market Segment: Breeding for Early duration-Medium cylinder
Breeding Program: LowLand_Irrigated_Transplanted
Stage	Season (Main/ Second)	Planting Methods	Number (Parents/ Pops/ Entries)	Population Description	Population Size	Plot Size (sqM)	Spacing (in Cms)-Row to Row	Spacing (in Cms)-Plant to Plant	Row Length	No. of Plants/Row	Number of Rows per (Entry/ Pops)	Total rows	Total Area Required (Calculated)	Selection Criteria	Selection Percentage	Total number to advanced - next generation	Harvesting method	Remarks
Parents & Crosses	Main	Transplanted in rows in three dates at an interval of 10 days	700	20 plants per parent per staggard planting	42000	2m x 0.4	20	20	2	10	6	4200	1697m2	No Selection	NA	NA	Single plant	Parents are staggered - sown in 10 day intervals - 3 staggard plantings in total in the field.
F1	Main	In Trays + Transplanting	30 F1 Crosses	30 per F1's	900	3m x 12 m	20	20	3 M	15	2	60	36.36m2	Flowering and yield components	0.5	45/450	Single plant	@3 panicles per plant x 10 florets x 3 cross = 90
F2	Second	Transplanted	30 F2 Pops	400 F2's / pop	12000	4m x 4 m	20	20	4M	20	20	600	484.8m2	Trait based selection	0.1	40	Single plant	1200 plants selected out of 12000 plants for 30 crosses
F3	Main	Transplanted	1200 F3's (40 x 30 pops)	20 plants/ F3 family	24000	4m x 240m	20	20	4M	20	1200	36000	969.6 m2	Yield and contributing traits	0.05	1200	Single plant	1200 single plants selected out of 24000 lines
F4	Second	Transplanted	1200 F4's (30 pops)	20 plants/ F4 family	24000	4m x 240m	20	20	4M	20	1200	36000	969.6 m2	Yield and contributing traits	0.05	1200	Single plant	1200 single plants selected out of 24000 lines
F5	Main	Transplanted	1200 F5's (30 pops)	20 plants/ F5 family	24000	4m x 240m	20	20	4M	20	1200	36000	969.6 m2	Yield and contributing traits	0.02	480	Single plant	480 single plants selected out of 24000 lines
F6	Second	Transplanted	480 F6's (30 Pop)	60 plants/ F6 family	28800	6m x 192m	20	20	6M	30	2	960	1163.52 m2	Yield and contributing traits and grain quality	0.1	48	Lines Harvested	48 lines selected out of 480 lines

## Sheet: Table S6-IGKV-TT
Table S6. IGKV, India Rice Breeding Program: Testing & Trialing (TT) using UGCF-Rice Module 2
Crop: Rice
Institute: IGKV, Raipur, India
Market Segment: Breeding for Early duration-Medium cylinder
Breeding Program: LowLand_Irrigated_Transplanted
Trialing Stage(s)	No. of Test Entries	No. of Checks	No. of Individual Trials	Total no. of entries per trial (B+C)	Experimental Design	No. of Replications	No. of Locations	Total Number of Plots	Plot Dimensions	Rows / Plot	Total Rows	Measure of Trial Data Quality (SED/ CD/CV/ ANOVA/ Heritability)	Selection Intensity %	Combined Analysis (Yes/ No)	Biotic Test	Abiotic Test	Quality Traits	Nutrional Traits	Notes
SIET	48	5		53	RBD	2	1	106	5m x 2m	10	1060	SED, CV, CD, ANOVA	50	No	Gall midge, BPH, Sheath blight, BLB and Blast		L:B ratio, HRR,
SPVT	40	5		45	RBD	2	6	540	5m x 2m	10	5400	SED, CV, CD, ANOVA, Heritability	75	Yes	Gall midge, BPH, Sheath blight, BLB and Blast		L:B ratio, HRR,
SUVT	30	5		35	RBD	3	6	630	5m x 2m	10	6300	SED, CV, CD, ANOVA, Heritability	8	Yes	Gall midge, BPH, Sheath blight, BLB and Blast		L:B ratio, HRR, Amylose content, AC, GC.
IVT	42	3		45	RBD	2	45	86	5m x 2m				5						Selection: 5% yield increase over best check, Disease & pest scores from different locations identified independently for all entries.
AVT1	22	3		25	RBD	3	Zone-wise	75	5m x 3m				5						Selection: 5% yield increase over best check, Disease & pest scores from different locations identified independently for all entries.
AVT2	12	3		15	RBD	4	Zone-wise	60	5m x 3m				5						Selection: 5% yield increase over best check, Disease & pest scores from different locations identified independently for all entries. Amylose content- Intermediate; GC and HRR%.Trials for nitrogen, spacing and irrigation.

## Sheet: Table S7-NRRP-GD
Institute:
Breeding Pipeline/ Breeding Scheme - 1. Germplasm Development
Crop: Rice
Breeding Program: Lowland Irrigated Early duration & Rainfed- Early & Medium
Table S7. NRRP, Nepal Rice Breeding Program: Germplasm Development (GD) using UGCF-Rice Module 1
Crop: Rice
Institute: Institute: National Rice Research Program, Hardinath, Nepal
Market Segment:
Breeding Program: LowLand_Irrigated_Transplanted
Stages	Season (Wet/Dry)	Method of Planting	Numbers (Parents/ crosses / populations)	Number of Entries	Population Description (Numbers- Plants / crosses / Population)	No. of Replication	Planting (in rows/ plots/pots)	Plot Size [Length x Width]	Total number of plots or pots	Row to Row spacing (in Cms)	Plant to Plant spacing (in Cms)	Row Length (in meters)	Plot Length (in meters)	No. of Plants/Row	Number of Rows per plot	Total Plant Population	Selection Criteria	Selection Intensity (%)	Entries selected to advance	Harvesting method	Yield	Biotic stress (visual)	Abiotic stress (visual)	Quality Traits (visual)	Nutrional Traits (visual)	Remarks & rough layout
Parents	Main	Filed Transplanting		362	100 plants per parent, 3 staggered sowing	3	In rows	5m X 0.8m	362 x 3 =1086	20	20	5	5	25	4	25 X 1086	No Selection	NA		Single plant
Crosses	Main	Pots/ field transplanting	30		30	3	In pots		30 X 3 = 90							90	No Selection			Single plant
F1	Main	Petry dish + In Trays + Transplanting	30	30	10 F1's/ Cross	1	In rows	1m X 0.4m	30	20	20	1	1	5	2	30 X 10=300	No hybridity	No selection		Single plant						100% advancement w/o F1 hybridity testing
F2	Main	Transplanted	30	30	600 F2's / pop	1	In plots	5m X 5m	30	20	20	5	5	25	24	600 X 30= 18000	Phenotipic observation	0.02	12 X 30= 360	Single plant	Maturity, tillers, height, qualitative traits like panicle type.
F3	Main	Transplanted	30	360	10 plants/ F3 family	1	In plots	2m x 0.4m	360	20	20	2	2	10	2	360 X 10= 3600	Phenotipic observation	0.4	4 X 360= 1440	Single plant	Maturity, tillers, height, qualitative traits like panicle type.
F4	Main	Transplanted	30	1440	10 plants/ F4 family	1	In plots	2m x 0.4m	1440	20	20	2	2	10	2	1440 X 10= 14400	Phenotipic observation	0.2	2 X 1440- 2880	Single plant	Maturity, tillers, height, qualitative traits like panicle type.
F5	Main	Transplanted	30	2880	10 plants/ F5 family	1	In plots	2m x 0.4m	2880	20	20	2	2	10	2	2880X 10= 28800	Phenotipic observation	0.08	2500	Single plant	Maturity, tillers, height, qualitative traits like panicle type.
F6	Main	Transplanted	30	2500	10 plants/ F6 family	1	In plots	2m x 0.4m	2500	20	20	2	2	10	2	2500 X 10= 25000	Phenotipic observation	0.07	1800	Single plant	Maturity, tillers, height, qualitative traits like panicle type.
F7	Main	Transplanted	30	1800	50 plants/ F7 family	1	In plots	5m x 0.4m	1800	20	20	5	5	25	2	1800 X 10= 18000	Phenotipic observation	0.02	400	Single plant	Maturity, tillers, height, qualitative traits like panicle type.	Yield components

## Sheet: Table S8-NRRP-TT
Table S8. NRRP, Nepal Rice Breeding Program: Testing & Trialing (TT) using UGCF-Rice Module 2
Crop: Rice
Institute: National Rice Research Program, Hardinath, Nepal
Market Segment:
Breeding Program: LowLand_Irrigated_Transplanted
Trialing Stage(s)	No. of Test Entries	No. of Checks	No. of Individual Trials	Total no. of entries per trial (B+C)	Experimental Design	No. of Replications	Total Number of Plots	No. of Locations	Plot Dimensions (Length x Width) in meter	Row to Row spacing (in Cms)	Plant to Plant spacing (in Cms)	Row Length (in meters)	Plot Length (in meters)	No. of Plants/Row	Number of Rows per plot	Data Analysis/ QC (CD/CV/ ANOVA/ Heritability	Selection Intensity %	Combined Analysis (Yes/ No)	Yield	Biotic Test	Abiotic Test	Quality Traits	Nutrional Traits	Notes	Remarks
OYT	400	5	1	405	Augmented	1	425	1	5*0.8	20	20	5	5	25	4	Descriptive statistics	0.1	No	Yes	yes	yes	No	Phenotypic acceptability of the traits eg plant ht, Lodging resistance, Grain shape & grain type, maturity, yield, Test wt, panicle length, yield components,		Selection of entries for different ecosystems and ecologies & breeding programs
IET	38	2	1	40	Alpha lattice	2	80	1	5*2m	20	20	5	5	25	10	ANOVA/ Heritability/CV	0.5	No	Yes	Yes	Yes	No	Phenotypic acceptability of the traits eg plant ht, Lodging resistance, Grain shape & grain type, maturity, yield, Test wt, panicle length, yield components.
CVT1	20	2	1	22	Alpha lattice	2	44	8	5*1.6m	20	20	5	5	25	8	ANOVA/ Heritability/CV	0.9	Stability analysis	Yes	Yes	Yes	Yes	Phenotypic acceptability of the traits eg plant ht, Lodging resistance, Grain shape & grain type, maturity, yield, Test wt, panicle length, yield components.
CVT2	20	2	1	22	Alpha lattice	2	44	8	5*1.6m	20	20	5	5	25	8	ANOVA/ Heritability/CV	0.25	Yes- 2 years CVT data, Stability analysis	Yes	Yes	Yes	Yes	Phenotypic acceptability of the traits eg plant ht, Lodging resistance, Grain shape & grain type, maturity, yield, Test wt, panicle length, yield components.
CFFT1	5	2	1	7	No design at farmers field	5 (5 farmers)	7	12 Locs X 5 farmers = 60	5*10 M	20	20	5	5	25	50	ANOVA/ Heritability/CV	1 to 2 entries		Yes	Yes (Visible)	Yes (Visible)	Yes (Visible)	Yield, biomass, Plant Height, maturity, tiller no., Disease scoring, pest scoring.		Former's perception, preference
CFFT2	5	2	1	7	No design at farmers field	5 (5 farmers)	7	12 Locs X 5 farmers = 60	5*10 M	20	20	5	5	25	50	ANOVA/ Heritability/CV	1 to 2 entries		Yes	Yes (Visible)	Yes (Visible)	Yes (Visible)	Yield, biomass, Plant Height, maturity, tiller no., Disease scoring, pest scoring.	One or two entry from CFFT 1 can be deleted or added new in CFFT 2	Former's perception, preference
FAT	2		H2H	2	H2H	5000 minikits / year, across all ecologies and programs, 1 Kg/kit w/ questionnaire. 7 ecologies or production systems

## Sheet: Table S9-TARI-GD
Table S9. TARI, Tanzania Rice Breeding Program: Germplasm Development (GD) using UGCF-Rice Module 1
Crop: Rice
Institute: TARI, Tanzania
Market Segment:
Breeding Program: LowLand_Irrigated_Transplanted
Stage	Season (Main/ Second)	Planting Methods	Number (Parents/ Pops/ Entries)	Population Description	Plot Size (sqM)	Spacing (in Cms)-Row to Row	Spacing (in Cms)-Plant to Plant	Row Length	No. of Plants/Row	Number of Rows per (Entry/ Pops)	Total rows	Total rows	Selection Criteria	Selection Percentage	Total number to advanced - next generation	Harvesting method	Remarks
Parents & Crosses	Main	Transplanted	15	24 plants per parent									No Selection	NA	NA		Staggered planting 3 times
F1	Main	Petry dish + In Trays + Transplanted	30	10 F1's/ Cross	36m2	20cm	20cm	2M	10	1 + 2	90		Phenotipic observation			Single plant	Low success rate due to poor facilities.
F2	Second	Transplanted	30	400 F2's / pop	16m2	20cm	20cm	4M	20	20	20	400	Phenotipic observation	0.25	100	Single plant
F3	Main	Transplanted	30 x 100=3000	10 plants/ F3 family	1200m2	20cm	20cm	2M	10	1	3000		Phenotipic observation	0.05	1500	Single plant
F4	Second	Transplanted	1500	10 plants/ F4 family	600m2	20cm	20cm	2M	10	1	1500	1500	Phenotipic observation	0.05	750	Single plant
F5	Main	Transplanted	750	10 plants/ F5 family	300m2	20cm	20cm	2M	10	1	750	750	Phenotipic observation	0.05	37	Single plant
F6	Second	Transplanted	37	20 plants/ F6 family	16m2	20cm	20cm	4M	20	1	37	37	Phenotipic observation	0.5	18	Single plant

## Sheet: Table S10- TARI-TT
Table S10. TARI, Tanzania Rice Breeding Program: Testing & Trialing (TT) using UGCF-Rice Module 2
Crop: Rice
Institute: TARI, Tanzania
Market Segment:
Breeding Program: LowLand_Irrigated_Transplanted
Trialing Stage(s)	No. of Test Entries	No. of Checks	No. of Individual Trials	Total no. of entries per trial (B+C)	Experimental Design	No. of Replications	No. of Locations	Total Number of Plots	Plot Dimensions	Row to row	Rows / Plot	Total Rows	No. of Plants /Row	Measure of Trial Data Quality (SED/ CD/CV/ ANOVA/ Heritability)	Selection Intensity %	Combined Analysis (Yes/ No)	Yield	Biotic Test	Abiotic Test	Quality Traits	Nutrional Traits	Notes	Remarks
OYT	67	3	1 or 2	70	RCBD	1	1	70	5*1m	0.2 m	6	420	25	Descriptive statistics	0.5	No	Yes	No	No	Yes	No	Phenotypic acceptability of traits, e.g., plant height, lodging resistance, grain shape and grain type, and maturity.	Sources of entries in OYT or PYT are the TARI-Ifakara and Dakawa breeding programs. IRRI breeding trials are also considered as OYT/PYT classes.
RYT	38	2	1 or 2	40	RCBD	3	1	120	5*1m	0.2 m	6	720	25	ANOVA/ Heritability/CV	0.2	Yes, Stability analysis	Yes	Yes	No	Yes	No	Phenotypic acceptability of traits, e.g., plant height, lodging resistance, grain shape and grain type, and maturity.	Selected entries from IRRI breeding nurseries are also part of the RYT. Farmers' participatory selection is conducted.
AYT	8	2	1	10	RCBD	3	4	30	5*1m	0.2 m	6	180	25	ANOVA/ Heritability/CV	0.5	Yes, Stability analysis	Yes	Yes	Yes	Yes	No	Phenotypic acceptability of traits, e.g., plant height, lodging resistance, grain shape and grain type, and maturity.	Farmers' assessment to do matrix ranking
MLT1	6	2	1	8	RCBD	3	3	24	5*2m	0.2 m	12	288	25	ANOVA, CV, stability	0.8	Yes, Stability analysis	yes	No	No	no	No	Phenotypic acceptability of traits, e.g., plant height, lodging resistance, grain shape and grain type, and maturity.	Farmers' assessment to do matrix ranking, pairwise ranking, and preference ranking, done at at min. two locations.
MLT2	6	2	1	8	RCBD	3	3	24	5*2m	0.2 m	12	288	25	ANOVA, CV, stability	0.8	Yes, Stability analysis	yes	No	No	no	No	Phenotypic acceptability of traits, e.g., plant height, lodging resistance, grain shape and grain type, and maturity.	Farmers' assessment to do matrix ranking, pairwise ranking, and preference ranking, done at at min. two locations.
DUS	2	NA	NA	NA	NA	NA	NA	NA	NA	NA	NA	NA	NA	NA	NA	NA	NA	NA	NA	NA	NA	This is a lump sum paid at USD 500 per variety.
NPT	1	1	1	2	RCBD	3	3	6	5*5m	0.2 m	25	150	25	ANOVA/ mean /CV	significance yield over checks	Yes, Stability analysis	Yes	NA	NA	NA	NA	This is a lump sum paid at USD 600 per variety.	TOSCI will confirm agronomic data performance themselves and request the applicant to submit additional information with evidence.

[truncated: 7 more sheets: Table S11-CRI-GD, Table S12-CRI-TT, Table S13-IGKV-Costing, Table S14- NRRP-Costing, Table S15- TARI-Costing, Table S16- CRI-Costing, Table S17- Modified Pipeline]
